# Supplementary material for: Changes in serum proteins after endotoxin administration in healthy and choline-treated calves
Source: BMC Vet Res. 2016 Sep 20;12:210. doi: 10.1186/s12917-016-0837-y (PMC5028968; doi:10.1186/s12917-016-0837-y)
Supplement: Additional file 1: — Clinical parameters (temperature, heart and respiratory rates, and total clinical score) in all groups. (XLSX 109 kb) [file 12917_2016_837_MOESM1_ESM.xlsx]

## Sheet: 30 min
30 minute time point									Control															Choline															LPS
Accession	Peptide count	Peptides used for quantitation	Confidence score	Anova (p)	Max fold change	Highest mean condition	Lowest mean condition	Description	first_1	first_2	first_3	first_4	first_5	second_1	second_2	second_3	second_4	second_5	third_1	third_2	third_3	third_4	third_5	first_6	first_7	first_8	first_9	first_10	second_6	second_7	second_8	second_9	second_10	third_6	third_7	third_8	third_9	third_10	first_11	first_12	first_13	first_14	first_15	second_11	second_12	second_13	second_14	second_15	third_11
Q9TTE1	199	9	874.9	0.000640251	2.08696	LPS_Choline 30 min	LPS 30 min	SPA31 BOVIN Serpin A3 1 OS Bos taurus GN SERPINA3 1 PE 1 SV 3	1032.98	924.17	979.143	254.524	1020.46	989.881	908.51	1027.51	316.817	996.868	946.078	875.183	1035.79	277.869	1031.66	1537.07	733.984	1110.72	861.487	228.466	1568.84	613.553	845.951	776.013	204.718	989.158	643.535	808.409	653.125	250.05	512.241	462.312	451.464	947.119	397.482	575.387	342.125	346.259	975.181	377.918	443.449
A2I7N0	173	6	750.33	0.00224945	1.59657	Control 30min	LPS 30 min	SPA34 BOVIN Serpin A3 4 OS Bos taurus GN SERPINA3 4 PE 3 SV 1	40174.9	33110.5	33108.2	24272.1	32984.2	35911.6	42003.6	32584.7	30691.6	32946.1	42167.3	37526	35541.4	29015.2	37038.5	11004.9	32176.2	23676	15602.3	27815.5	11397.5	31498	24288.3	17343.1	27065.5	11122.4	33658.5	25216	17044.2	30025	22484.5	6706.17	16846	27054.9	32125.5	22385.8	7989.33	20866.5	29855.5	29965.2	22342
A2I7N1	157	21	702.87	0.000321282	1.43891	LPS_Choline 30 min	|Choline 30 min	SPA35 BOVIN Serpin A3 5 OS Bos taurus GN SERPINA3 5 PE 3 SV 1	23817.5	16947.1	15477.6	11725.6	21341.6	13799.5	15724.8	12304.6	8962.32	15220.6	17541.6	15413.4	13434.8	10326.5	16301.5	13305.5	18347.1	14714.8	9867.59	8877.99	11292	14141.6	10742.3	8641.31	7828.82	11170.8	13093.5	11186.3	7737.77	7529.72	12574.7	9461.62	13247.9	13270.4	8216.95	15119.1	9867.49	11186.8	18986.9	8349.09	10195
Q9TTK6-2	88	1	418.55	0.0122746	2.30346	LPS 30 min	LPS_Choline 30 min	AOC3 BOVIN Isoform 2 of Membrane primary amine oxidase OS Bos taurus GN AOC3	1257.76	859.413	997.777	3572.67	1004.95	833.805	924.923	852.979	3669.93	981.546	967.531	787.044	887.309	2838.82	812.035	464.041	1684.49	1536.65	3059.86	2878.97	401.307	1528.86	1345.81	2944.95	2452.93	433.573	1522.4	1387.3	2651.86	2280.94	2874.68	459.344	2174.45	1115.87	2605.6	2904.93	632.778	2619.52	1170.48	2634.46	2464.34
Q9TTK6	84	1	397.51	0.000531072	Infinity	LPS_Choline 30 min	|Choline 30 min	AOC3 BOVIN Membrane primary amine oxidase OS Bos taurus GN AOC3 PE 2 SV 3	0	8.10931	0	0	2.33957	0	4.28996	0	0	0	0	0	0	0	0	0	0	0	0	0	0	0	0	0	0	0	0	0	0	0	0	0	0	0	0	0	0	0	0	0	0
O46406	59	4	296.74	0.00036948	1.74297	|Choline 30 min	Control 30min	AOCY BOVIN Primary amine oxidase lung isozyme OS Bos taurus PE 2 SV 1	749.198	789.95	727.001	512.257	644.285	1007.52	1132.25	990.285	731.23	772.692	774.856	800.592	888.312	505.368	616.033	2338.73	1029.98	1094.58	1026.31	761.487	2558.68	1238.25	1291.4	1182.19	914.577	2317.16	1314.24	1218.99	1083.67	921.096	799.858	2034.67	927.034	1154.84	903.437	777.77	2134.85	648.967	895.577	645.327	1035.3
P01966	32	14	224.25	0.00616367	1.50225	LPS_Choline 30 min	|Choline 30 min	HBA BOVIN Hemoglobin subunit alpha OS Bos taurus GN HBA PE 1 SV 2	24520.5	22209.9	29493.2	34996.8	31109.8	18038.6	26954.3	29458.4	37417.8	31852.5	19862.5	23369.7	29678.9	33802.8	32498.1	8013.71	24433	31260.2	19881.2	24250.2	7717.2	24037	31803.8	19290.5	23802.2	7979.26	23307.6	30798.1	18879.8	24878	30148.6	10861.1	37562.7	21459.1	30234	31585.1	11523.3	47455.8	23243.5	24862.4	29586.3
P02081	27	5	118.64	0.000867054	1.51527	LPS_Choline 30 min	Control 30min	HBBF BOVIN Hemoglobin fetal subunit beta OS Bos taurus PE 1 SV 1	1006.89	927.519	876.241	923.683	1318.18	871.944	1118.96	956.219	1115.3	1301.48	1030.22	951.79	1017.08	1083.72	1441.03	1796.53	1009.57	956.545	1566.82	1166.67	1611.41	1090.33	1034.06	1258.16	1286.17	1793.2	1103.88	1084.73	1281.84	1094.63	1112.53	2040.96	1189.63	931.088	1294.16	908.619	2747.7	1532.48	957.169	1115.02	1154.4
P80012	3	1	20.4	0.00352429	2.07901	Control 30min	|Choline 30 min	VWF BOVIN von Willebrand factor Fragment OS Bos taurus GN VWF PE 1 SV 2	7900.07	3314.79	2874.88	1829.69	2731.01	5955.5	3234.04	3022.63	2311.86	3090.19	5287.51	2716.83	2630.95	1733.72	2286.39	499.6	4836	2323.49	652.189	1043.74	465.276	3940.06	1775.3	534.453	1013.93	378.085	4019.13	1508.21	599.862	903.145	3317.53	308.514	1294.5	2735.45	2753.15	3114.81	239.984	1717.97	2328.66	2030.63	2567.64
P21752	2	1	23.58	0.00032735	1.44781	Control 30min	LPS_Choline 30 min	TYB10 BOVIN Thymosin beta 10 OS Bos taurus GN TMSB10 PE 1 SV 2	4790.63	4205.6	4748.4	5314.52	5807.64	4086.04	4724.86	4934.59	7166.03	5658.9	3753.66	4162.09	4322.84	5660.85	5696.59	2968.53	4601.76	4280.42	3109.6	5097.45	3521.08	4833.48	4380.47	3349.8	5170.45	3412.76	4511.2	4520.34	3103.48	4967.75	5285.04	3061.6	5543.34	3947.7	5462.44	5421.37	3389.15	7000.61	4293.57	4307.22	4676.76
P19034	2	1	24.03	0.00690628	2.82159	LPS_Choline 30 min	|Choline 30 min	APOC2 BOVIN Apolipoprotein C II OS Bos taurus GN APOC2 PE 1 SV 2	8.27969	14.1213	4.70573	10.1722	16.4571	2.09818	6.52825	5.45602	12.3201	11.8428	6.94741	7.99434	2.70708	3.5029	6.50376	0	11.3673	2.35765	0	10.4616	0	3.71898	0	2.90464	18.3022	0.0408651	3.46507	2.65333	0	11.3686	14.7774	0	20.194	0	21.242	13.9484	0	0	0	5.35076	17.6905
Q3SZK0	1	1	6.98	0.0478167	1.72028	Control 30min	|Choline 30 min	S2534 BOVIN Solute carrier family 25 member 34 OS Bos taurus GN SLC25A34 PE 2 SV 1	3917.88	2851.87	3557.58	1835.1	2966.75	2462.18	2756.65	3177.24	2011.79	2654.91	2690.86	2439.07	3284.09	1649.92	2490.29	41.8399	2516.47	3260.94	1081.98	1837.94	34.1757	1987.74	2880.42	1009.43	1674.25	16.4987	2075.26	2849.04	908.184	1511.63	2143.19	14.5935	1734.46	2841.8	2259.06	2168.51	3.04962	2245.16	3181.31	2081.71	1840.49
Q3T132	1	1	6.88	0.029978	2.04085	Control 30min	LPS_Choline 30 min	LTOR2 BOVIN Ragulator complex protein LAMTOR2 OS Bos taurus GN LAMTOR2 PE 2 SV 1	1144.03	1851.12	3533.5	1712.16	1003.39	410.84	1483.44	2241.34	1256.92	594.749	690.287	1442.45	2444.8	988.584	577.398	153.461	965.313	2699.35	974.113	1203.68	244.662	515.591	1613.59	695.582	601.298	466.101	439.125	1469.04	516.723	563.106	1682.81	408.222	2347.96	995.305	304.449	1985.45	392.384	2631.31	1317.43	496.193	972.325
Q80E01	1	1	13.66	8.75808e-08	2.2102	LPS_Choline 30 min	LPS 30 min	GLRX1 CWPXG Glutaredoxin 1 OS Cowpox virus strain GRI 90 Grishak GN R2L PE 3 SV 1	647.921	594.496	466.494	228.777	395.716	419.458	608.866	405.782	208.461	330.379	546.333	579.749	461.992	227.414	381.797	288.001	352.382	339.123	252.486	247.986	255.113	326.455	318.002	241.957	154.342	226.619	300.467	331.661	232.863	156.762	164.339	136.284	175.59	344.942	420.052	219.015	100.36	114.976	444.075	275.054	191.542
Q3SZJ0	1	1	13.32	0.000564286	1.81238	LPS_Choline 30 min	LPS 30 min	ARLY BOVIN Argininosuccinate lyase OS Bos taurus GN ASL PE 2 SV 1	1037.53	1094.09	866.512	398.14	630.602	710.51	1209.93	993.027	398.752	655.921	730.508	930.13	1029.72	421.631	546.194	541.273	754.623	1155.65	1262.22	431.697	447.34	622.49	1132.67	1289.87	382.432	328.738	566.161	1109.8	1259.04	355.658	364.303	499.666	425.313	765.646	442.591	297.347	667.156	612.213	719.96	336.096	285.966
Q17QL1	1	1	6.83	6.11326e-06	2.96367	LPS_Choline 30 min	LPS 30 min	GNPI2 BOVIN Glucosamine 6 phosphate isomerase 2 OS Bos taurus GN GNPDA2 PE 2 SV 1	245.312	233.058	235.485	89.2324	215.614	265.478	253.472	113.797	67.6037	137.268	248.265	263.351	261.889	70.9218	206.106	36.2791	166.446	216.862	196.688	78.6121	17.0463	113.67	130.688	100.851	42.0372	30.7716	147.99	151.634	104.416	53.6129	57.1458	10.8932	48.9919	241.021	162.892	73.7132	15.1803	46.3005	220.855	74.6315	45.8123
Q3T0Z5	1	1	7.12	0.0148295	2.21646	LPS_Choline 30 min	LPS 30 min	LENG1 BOVIN Leukocyte receptor cluster member 1 homolog OS Bos taurus GN LENG1 PE 2 SV 1	314.833	299.228	186.404	35.9407	434.093	138.291	254.379	104.121	18.1803	241.339	171.964	144.184	85.5176	11.4148	144.827	108.629	347.265	291.395	116.298	31.3054	78.0395	166.26	137.183	56.8305	49.4423	59.1784	131.755	154.571	58.9508	79.4166	142.252	55.767	151.816	188.866	64.1549	160.16	32.3034	125.108	224.06	48.2766	105.923
Q1JP73	1	1	6.36	0.000871388	1.94613	LPS 30 min	LPS_Choline 30 min	CI064 BOVIN UPF0553 protein C9orf64 homolog OS Bos taurus PE 2 SV 1	231.127	315.489	285.189	452.66	266.783	227.737	402.152	355.607	543.429	321.153	214.162	335.358	395.782	454.056	403.212	368.453	375.306	258.354	176.964	272.809	393.796	386.72	317.958	24.584	247.452	360.989	411.098	348.776	196.464	403.031	274.572	373.753	430.731	310.275	528.608	345.224	422.308	611.942	315.829	434.227	425.543
Q9QAQ7	1	1	6.84	0.000275637	3.42387	LPS_Choline 30 min	Control 30min	NS49 CVBOK Non structural protein of 4 9 kDa OS Bovine coronavirus strain OK 0514 GN 4a PE 3 SV 1	763.372	511.957	425.656	213.119	678.208	622.689	656.452	484.756	246.162	719.024	749.822	581.282	519.487	270.093	686.468	1056.28	374.996	1007.9	3530.84	415.338	951.034	446.945	1076.81	3639.39	467.361	1006.72	503.507	1244.86	3914.86	554.113	391.061	1086.95	436.786	934.119	413.19	403.724	1233.72	596.604	1173.61	410.377	613.378
P02676	1	1	8.18	0.00141621	3.83134	LPS_Choline 30 min	Control 30min	FIBB BOVIN Fibrinogen beta chain OS Bos taurus GN FGB PE 1 SV 2	14.1625	16.2987	1.07232	12.1751	2.95414	19.4572	20.0681	4.96496	5.67934	0.244205	35.2858	18.2489	0.00032494	0.000485779	12.3725	77.8848	8.97481	45.7612	10.0895	0.441652	55.7606	13.1388	16.8143	0	0	68.6589	5.51112	15.6058	3.02289	21.5841	37.5405	52.7794	8.11412	14.7394	40.6453	80.7557	69.9311	21.1332	2.00499	27.9995	41.6219
Q05204	1	1	6.64	0.0261428	2.33801	Control 30min	|Choline 30 min	LAMP1 BOVIN Lysosome associated membrane glycoprotein 1 OS Bos taurus GN LAMP1 PE 1 SV 2	91.2086	181.272	138.884	169.768	146.978	107.557	164.921	173.998	151.489	170.147	126.039	67.7697	141.091	64.2098	40.5753	0	125.255	190.1	40.7932	105.323	0	125.064	27.9664	73.2881	36.0526	0	42.4911	52.5465	4.58356	4.54952	244.174	0	23.3447	75.5946	46.5113	115.337	0	0.093041	13.2967	95.8999	47.4839
Q56K14	1	1	6.86	6.11544e-05	Infinity	LPS 30 min	LPS_Choline 30 min	RLA1 BOVIN 60S acidic ribosomal protein P1 OS Bos taurus GN RPLP1 PE 3 SV 1	0	0	0	0	59.5715	0	0	0	0	57.668	0	0	0	0	30.0825	0	315.117	0	0	6.21436	0	297.062	0	0	3.3616	0	196.364	0	0	0	183.201	0	32.3286	68.6646	40.3347	193.661	0	12.9975	90.1909	35.7628	94.2015
Q2TBS3	1	1	7	0.000638948	2.00953	Control 30min	LPS 30 min	CT079 BOVIN Uncharacterized protein C20orf79 homolog OS Bos taurus PE 2 SV 1	303.22	265.668	264.809	91.5813	176.113	146.932	299.229	261.548	68.9956	135.972	178.579	238.452	226.072	75.4865	144.753	60.5517	162.003	197.104	179.345	106.533	66.828	115.847	178.832	128.945	82.7889	53.392	146.969	170.54	157.69	116.461	33.5856	43.8755	79.0677	179.891	136.575	58.8944	56.3656	50.1137	150.57	113.586	76.758
Q28901	1	1	6.79	0.00339984	Infinity	|Choline 30 min	Control 30min	F263 BOVIN 6 phosphofructo 2 kinase fructose 2 6 bisphosphatase 3 Fragment OS Bos taurus GN PFKFB3	0	0	0	0	0	0	0	0	0	0	0	0	0	0	0	516.464	12.2368	0	0	0	561.738	10.3715	0	0	0	668.029	10.3774	0	0	0	3.44167	252.068	26.2026	4.83251	0	9.63672	1012.97	0	0	0	2.62577
[truncated: 16 more columns]

## Sheet: 1h
1 hour time point									Control															Choline									LPS															LPS_Choline
Accession	Peptide count	Peptides used for quantitation	Confidence score	Anova (p)	Max fold change	Highest mean condition	Lowest mean condition	Description	first_1	first_2	first_3	first_4	first_5	second_1	second_2	second_3	second_4	second_5	third_1	third_2	third_3	third_4	third_5	first_6	first_7	first_8	second_6	second_7	second_8	third_6	third_7	third_8	first_9	first_10	first_11	first_12	first_13	second_9	second_10	second_11	second_12	second_13	third_9	third_10	third_11	third_12	third_13	first_14	first_15
Q9TTE1	199	9	874.9	0.000553594	1.74283	LPS_Choline 1h	LPS 1h	SPA31 BOVIN Serpin A3 1 OS Bos taurus GN SERPINA3 1 PE 1 SV 3	1585.52	1448.54	1655.5	1673.62	917.874	1468.72	1458.8	1086.28	1443.54	785.412	1546.47	1432.22	854.191	1134.91	703.882	1137.16	1489.63	1336.97	1028.61	1505.87	1070.36	912.39	988.269	905.682	1146.88	1085.29	1207.14	1249.03	625.154	1057.21	1327.84	963.425	1342.57	671.818	855.267	919.961	612.044	1050.19	626.075	1392.14	1773.34
A2I7N1	157	21	702.87	0.0119833	1.44267	LPS_Choline 1h	Control 1h	SPA35 BOVIN Serpin A3 5 OS Bos taurus GN SERPINA3 5 PE 3 SV 1	13594	17759.9	11176.4	13708.1	16156.4	14108.5	18483.4	12696.7	14378	15946.9	14261.8	17179.8	11801.8	11458.4	11749.4	27801.3	10395.5	12959.6	21165.3	11319	13055.5	15560.1	8483.56	10953	12987.8	18653.6	27134.6	16876.1	13754.6	14202.5	16900	19251.6	18146.1	15486.5	11063.1	14554	15678.8	13399.5	10806.3	19975.4	15239.7
A2I7N2	127	3	548.01	0.00971236	1.63855	LPS 1h	Choline 1h	SPA36 BOVIN Serpin A3 6 OS Bos taurus GN SERPINA3 6 PE 3 SV 1	530.217	581.596	1502.62	705.493	1201.3	588.463	452.16	2142.51	764.824	1109.06	632.705	522.793	1610.38	707.857	1195.6	949.287	670.796	807.258	848.194	776.543	957.897	780.974	641.41	779.252	1409.91	1855.1	1492.02	796.595	1112.75	1564.29	1802.17	1177.4	890.511	1133.35	1421.7	1996.95	1014.9	787.771	1238.93	1170.3	559.558
Q9TTK6	84	1	397.51	0.000530105	64.5826	LPS_Choline 1h	LPS 1h	AOC3 BOVIN Membrane primary amine oxidase OS Bos taurus GN AOC3 PE 2 SV 3	0	7.80108	0	0	0	0	3.47229	0	0	0	0	2.53394	0	0	0	0	0	2.34993	0	0	0	0	0	0	0	3.86323	0	0	0	0	0	0	0	0	0	0	0	0	0	71.035	18.3485
A2I7N3	79	31	385.53	0.00800597	1.442	LPS_Choline 1h	Control 1h	SPA37 BOVIN Serpin A3 7 OS Bos taurus GN SERPINA3 7 PE 3 SV 1	14224.3	10502.9	16839.7	10963.7	14395.4	13720.8	11124.3	19577	10802.7	13339.5	13316.8	12588.1	17821	9231.13	13784.6	17583	15689.2	12984.3	14836.6	15120.5	15971	13150.2	14969	11772.2	20914.1	25632.5	17304.5	16187.9	8338.85	21201	26183.2	14064.9	15047.9	8263.36	19926.2	26143.3	12922.4	12248.6	10098.2	26142.7	16417.6
P81644	43	21	200.31	0.00695056	1.62183	LPS 1h	Choline 1h	APOA2 BOVIN Apolipoprotein A II OS Bos taurus GN APOA2 PE 1 SV 2	11716.4	39990.6	24089.5	11085.7	28575.3	12704.9	41485.9	24137.4	13020.4	27890.2	12062.1	45242.7	21973.7	12225.1	27819.4	31937.8	12104.5	23740.5	25765.6	12328.9	31347	24166.5	12203.6	20620.5	28527.7	20758.5	63376	22715.8	43005.8	30777.5	22621.9	54731.8	22411.5	45027.8	27689.3	19577.5	50198.6	18664.2	54887	38428.8	23877.2
P01044-2;P01045-2	24	5	102.15	0.000219402	2.87069	Control 1h	LPS_Choline 1h	KNG1 BOVIN Isoform LMW of Kininogen 1 OS Bos taurus GN KNG1	1684.02	1204.83	1277.73	4293.78	2747.89	2154.85	1062.12	891.462	5061.22	2547.87	1808.05	647.297	1053.12	3891.23	2553.24	846.061	2265.2	2445.93	2952.51	1973.26	1282.15	2195.44	1490.04	2229.35	1666.7	1053.02	87.4482	536.828	1750.14	1806.81	1240.83	915.227	663.843	1422.16	1451.32	1066.13	833.157	1303.56	662.675	509.264	983.382
P19035	24	11	148.79	0.00804598	2.80149	LPS 1h	Choline 1h	APOC3 BOVIN Apolipoprotein C III OS Bos taurus GN APOC3 PE 1 SV 2	909.455	4954.89	2157.36	1193.79	5272.17	772.05	5121.68	2388.71	1425.09	5287.44	831.833	5506.75	2193.69	1180.16	4512	2139.67	1023.27	2508.72	1911.78	1096.57	2693.28	1741.61	1036.63	1996.21	5905.73	1670.74	11470	1790.69	6453.49	6148.66	1730.22	9149.79	1616.74	6641.75	5501.82	1587.5	7820.81	1410.56	6497.66	2753.83	3093.67
Q3ZC07;Q5E9B5;P62739;P68138	9	2	36.06	0.00129561	15.2062	LPS_Choline 1h	Control 1h	ACTC BOVIN Actin alpha cardiac muscle 1 OS Bos taurus GN ACTC1 PE 2 SV 1	0	3.08937	2.20502	0	0	0	0	0	0	0	2.77168	0	0	0	2.17143	0	2.11036	0	0	0	0	7.70644	0	2.77717	6.10445	2.30674	3.7757	6.36988	0	6.40853	4.79046	0	6.2086	3.33987	8.41265	2.70806	6.3185	0	0	22.453	0
P17697	8	4	66.42	0.0426553	1.43078	LPS 1h	Control 1h	CLUS BOVIN Clusterin OS Bos taurus GN CLU PE 1 SV 1	284.043	814.91	885.003	581.171	1072.74	357.786	723.445	736.014	642.321	998.373	354.333	772.004	695.427	758.329	912.216	795.587	531.237	910.055	932.134	524.745	872.531	984.735	641.911	960.678	892.575	774.9	1260.43	582.362	1674.62	768.369	729.821	1522.18	495.054	1385.77	802.474	775.474	1392.78	715.047	1377.35	649.997	667.494
Q58CQ9	5	2	21.53	0.000408721	1.5768	Control 1h	LPS_Choline 1h	VNN1 BOVIN Pantetheinase OS Bos taurus GN VNN1 PE 2 SV 1	10196.8	5007.71	7436.07	8538.6	5944.75	10251.6	4991.23	7451.34	9122.19	5430.66	10120.1	6680.29	7597.14	9193.42	5327.1	6329.14	5643.99	5007.33	4939.37	5882.54	6428.59	5071.47	5280.4	5018.12	3869.36	5293.04	9401.65	5739.06	7861.82	4247.55	5475.69	8353.33	5615.59	7337.85	3977.99	5308.55	7954.54	4877.98	7985.64	4836.87	4160.71
Q32L76	5	4	22.34	0.0439932	1.70383	LPS_Choline 1h	Control 1h	SAA4 BOVIN Serum amyloid A 4 protein OS Bos taurus GN SAA4 PE 2 SV 1	510.888	934.987	674.192	453.11	1241.93	500.765	1016.52	670.01	556.25	1164.03	452.644	938.921	646.02	356.185	1050.33	1309.95	381.009	728.286	1455.69	391.94	548.423	1321.05	336.869	670.614	546.23	750.455	1229.16	494.421	1521.58	521.629	741.707	1234.13	605.251	1534.57	465.352	674.479	1008.91	532.423	1576.43	1083.78	553.882
Q9MYP6	2	1	13.21	0.0173849	26.4426	LPS_Choline 1h	Choline 1h	DHB14 BOVIN 17 beta hydroxysteroid dehydrogenase 14 OS Bos taurus GN HSD17B14 PE 2 SV 1	0	0	0	0	6.803	0	0	43.6018	0	7.29725	0	0	56.3682	0	15.7646	0	0	0	7.06992	0	0	0	2.42903	0	6.96636	0	0	9.23819	0	6.3916	0	0	4.2012	0	10.0942	0	3.92493	2.96909	0	21.3571	3.16188
Q5E9E3	1	1	7.5	0.000321035	2.6551	LPS 1h	Choline 1h	C1QA BOVIN Complement C1q subcomponent subunit A OS Bos taurus GN C1QA PE 2 SV 1	1087.22	2160.94	1696.61	1488.66	2426.72	1247.54	2547.26	1826.22	1729.73	2692.46	1132.81	2851.12	1475.56	1431.96	2341.86	1952.45	532.924	1035.59	1684.89	603.575	1310.78	1407.72	497.731	982.489	2895.68	1396.93	4178.27	1447.5	5593.48	2792.91	1446.38	3146.02	1266.61	5714.51	2625.32	1270.99	2987.25	1014.3	6511.61	1988.44	1635.1
Q1JQ97	1	1	13.96	0.0354854	2.30446	LPS_Choline 1h	Choline 1h	BBS4 BOVIN Bardet Biedl syndrome 4 protein homolog OS Bos taurus GN BBS4 PE 2 SV 1	3235.38	2021.24	2751.07	924.391	1293.17	3157.9	2391.64	3051.07	877.505	1092.98	2729.18	2358.39	2587.39	690.236	1051.58	3312.88	1209.12	711.672	2556.12	1179.48	716.472	2088.04	954.642	615.275	1703.78	2766.78	9992.65	1938.17	1311.71	1709.17	2635.92	6844.37	1627.84	1299.8	1502.59	2212.22	6707.01	1373.85	1309.55	1510.27	2512.08
Q2M2T2	1	1	6.88	0.0467921	1.78431	Choline 1h	Control 1h	CS071 BOVIN Uncharacterized protein C19orf71 homolog OS Bos taurus PE 2 SV 1	15.7549	66.1166	5.03684	7.36711	61.2205	26.2727	45.2698	5.97103	14.7436	50.3166	21.3121	55.1957	2.67664	25.7149	77.8411	55.9884	21.2556	82.8142	37.8893	22.4611	118.209	77.2011	24.424	74.5059	31.6643	58.216	10.3111	33.7314	60.4139	29.5521	56.2652	16.5761	37.574	86.054	46.5744	67.39	61.4326	31.8154	88.4747	55.8916	33.0917
Q0V898	1	1	7.04	0.0431037	2.40395	Choline 1h	LPS_Choline 1h	NELFE BOVIN Negative elongation factor E OS Bos taurus GN RDBP PE 2 SV 1	83.6053	31.3071	27.5692	0.254758	38.523	60.4562	22.3668	54.5306	4.27117	55.5264	107.551	49.9939	36.7298	4.07873	48.5442	70.8833	132.884	49.2936	68.8833	109.794	34.016	45.52	82.6741	26.3482	23.8713	75.5481	271.266	36.3362	37.9345	34.0568	71.7194	83.6603	34.9233	35.2524	31.4589	31.3871	188.238	28.0742	38.4637	16.6023	26.521
Q05204	1	1	6.64	0.0166223	4.03158	Choline 1h	LPS_Choline 1h	LAMP1 BOVIN Lysosome associated membrane glycoprotein 1 OS Bos taurus GN LAMP1 PE 1 SV 2	36.6851	235.623	49.521	235.654	91.6116	27.4125	213.706	55.5787	164	28.5546	35.359	186.188	13.4091	90.1219	209.867	551.609	22.8613	235.166	108.521	28.4723	281.015	38.4177	3.34124	132.918	3.6839	12.1606	42.2979	101.082	95.8703	24.9617	34.4366	27.3529	73.1884	151.805	2.0176	9.89019	13.1499	6.86942	48.3266	15.7798	6.93838
Q56K14	1	1	6.86	3.45518e-05	8968.4	Choline 1h	LPS_Choline 1h	RLA1 BOVIN 60S acidic ribosomal protein P1 OS Bos taurus GN RPLP1 PE 3 SV 1	0	0	0	0	31.2704	0	0	0	0	33.8255	0	0	0	0	7.39913	555.441	0	95.6943	408.68	0	94.8813	249.347	0	53.3334	341.768	0	0	120.141	93.9932	359.844	0	0	97.6995	73.3657	256.335	0	3.46261	42.7434	60.8953	0	0
Q96629	1	1	7.36	0.00691877	1.68558	Control 1h	LPS_Choline 1h	ADEN ADEB2 Adenain OS Bovine adenovirus 2 PE 3 SV 1	130.033	181.492	110.41	93.7698	120.233	125.93	156.272	103.112	98.6645	122.844	101.685	196.495	105.461	96.5766	111.741	89.4887	166.662	134.602	64.5654	150.015	175.572	63.9702	122.623	136.304	145.305	68.3071	47.7892	182.103	141.931	168.456	71.5292	32.4085	194.142	151.041	157.873	62.5241	62.2149	145.61	194.206	93.3688	84.2914
Q28901	1	1	6.79	0.023919	Infinity	LPS 1h	Choline 1h	F263 BOVIN 6 phosphofructo 2 kinase fructose 2 6 bisphosphatase 3 Fragment OS Bos taurus GN PFKFB3	0	0	0	0	0	0	0	0	0	2.30883	0	0	0	0	0	0	0	0	0	0	0	0	0	0	0	11.0455	0	0	0	5.24334	8.01411	0	0	0	2.94468	7.42439	0	0	0	0	0
[truncated: 10 more columns]

## Sheet: 4h
4 hour time point									Control												Choline															LPS
Accession	Peptide count	Peptides used for quantitation	Confidence score	Anova (p)	Max fold change	Highest mean condition	Lowest mean condition	Description	first_1	first_2	first_3	first_4	second_1	second_2	second_3	second_4	third_1	third_2	third_3	third_4	first_5	first_6	first_7	first_8	first_9	second_5	second_6	second_7	second_8	second_9	third_5	third_6	third_7	third_8	third_9	first_10	first_11	first_12	first_13	first_14	second_10	second_11	second_12	second_13	second_14	third_10	third_11	third_12	third_13
P34955	203	107	795.97	0.0109177	1.46518	Choline 4h	LPS-Choline 4h	A1AT BOVIN Alpha 1 antiproteinase OS Bos taurus GN SERPINA1 PE 1 SV 1	153585	112957	151903	98952.8	209002	137474	184314	128072	219004	147326	192681	50911.3	184127	146670	120420	168396	136189	235625	172369	68225.3	86060.2	148431	234823	173673	138996	184459	145565	85504	84726.1	52521.5	121376	153872	85872.7	127664	103883	133555	167620	91049.1	121267	102501	138302
A2I7N2	127	3	548.01	0.0465406	1.71598	Choline 4h	LPS-Choline 4h	SPA36 BOVIN Serpin A3 6 OS Bos taurus GN SERPINA3 6 PE 3 SV 1	880.356	838.241	1115.4	1113.9	710.085	864.711	1117.36	1101.09	720.468	801.247	978.844	1355.69	4364.82	1051.56	858.057	1240.43	1086.58	5153.43	1147.71	936.679	1264.59	1069.48	1949.28	970.87	807.923	1055.37	958.104	815.982	1392.12	1062.71	795.693	824.215	885.98	1463.48	1035.86	665.524	1216.55	878.293	1286.93	1044.21	699.328
Q9TTK6-2	88	1	418.55	0.00191824	2.81683	Control 4h	LPS 4h	AOC3 BOVIN Isoform 2 of Membrane primary amine oxidase OS Bos taurus GN AOC3	416.742	1130.99	1684.7	378.986	307.71	1024.04	1522.42	308.944	290.575	896.77	1282.48	179.089	234.982	178.291	424.235	789.535	430.469	183.565	186.12	388.916	654.511	389.897	118.783	134.174	287.937	545.852	280.583	375.78	348.278	180.482	210.239	453.272	305.54	323.056	140.275	210.22	373.719	325.657	254.429	134.849	206.278
Q9TTK6	84	1	397.51	0.0191529	11.7908	LPS-Choline 4h	Choline 4h	AOC3 BOVIN Membrane primary amine oxidase OS Bos taurus GN AOC3 PE 2 SV 3	21.4679	0	0	0	0	0	0	0	0	0	0	0	4.524	0	0	0	7.01523	0	0	0	0	0	0	0	0	0	0	0	0	9.10382	0	0	0	1.81193	1.63684	0	0	0	0	3.76637	0
A2I7N3	79	31	385.53	0.0214144	1.56365	Choline 4h	Control 4h	SPA37 BOVIN Serpin A3 7 OS Bos taurus GN SERPINA3 7 PE 3 SV 1	20711.1	11742.1	10183.7	15523.5	23505.5	12767.4	9965.36	17576.2	22176.1	12378.8	10040.9	21399.3	42527.4	24290.6	15718.4	17318.1	13974.5	53512.4	23568.2	19964.6	21843.7	12781.7	51665.9	22841.7	15917.9	18478.2	12996.2	16610.7	23547.4	20990.1	15180.6	9983.01	15224.5	20848.4	17543.9	15264.7	10686.4	16164.1	19247.6	18287.5	14228.4
P81644	43	21	200.31	0.00258887	1.45061	LPS-Choline 4h	Choline 4h	APOA2 BOVIN Apolipoprotein A II OS Bos taurus GN APOA2 PE 1 SV 2	12246.1	20799.3	21527.6	15327.5	12625	22438	22616.8	17152.3	13492	20948.4	23094.7	21965.3	10588	11309.9	13886.2	14567.7	15866.8	11611.2	12753	18268.3	17493.9	16192.2	11540.1	12064.8	14374.5	15702.1	16139.8	23652.6	18703.1	14208.3	15412.6	26260.6	22281.9	18647.3	12658.7	15552.6	27174.2	22391.4	17810.3	12995.4	15678.6
Q3MHN5	30	14	180.3	8.35602e-06	1.47916	Control 4h	LPS 4h	VTDB BOVIN Vitamin D binding protein OS Bos taurus GN GC PE 2 SV 1	15938.4	15082	14422.9	11923.5	18759	16390.2	14974.3	14644.2	16020.1	16212	15688.2	20408.6	13287.1	10947.3	15157.6	17075	13052.9	13087.2	11518.7	18874.4	20117	12758.4	13454.5	12415.4	14931.4	16569.9	13394.9	8662.95	11160.8	11036	9128.23	13860.7	8193.32	12057.8	8966.94	10971.9	12229.8	8537.53	11160.1	9368.58	10856.8
P01966	32	14	224.25	8.18643e-05	1.81174	LPS 4h	Choline 4h	HBA BOVIN Hemoglobin subunit alpha OS Bos taurus GN HBA PE 1 SV 2	22055.4	36759.5	45716.6	15239.8	22029	38353.2	47209.5	17282.5	22173.2	36650.4	42574.5	21614.7	10156	16693.9	34028.6	17486.9	23270.1	11255.3	17322.7	43187.3	19189.8	25426.4	10198.7	16266.2	32241.4	16197.1	22955.2	38188.5	24999.6	63731.1	33176.8	34147.5	35136.8	24232.6	57206.5	34597.2	35023.3	36307.2	23910.6	54443.8	33762.2
P02081	27	5	118.64	2.48446e-06	1.55488	LPS 4h	Choline 4h	HBBF BOVIN Hemoglobin fetal subunit beta OS Bos taurus PE 1 SV 1	927.129	859.245	899.766	803.915	813.008	1022.58	1111.18	843.801	851.877	1000.57	1077.66	1110.06	1153.97	979.079	756.442	844.685	734	876.151	1039.39	783.764	991.345	870.897	1284.6	1089.22	857.18	908.393	933.52	976.526	1102.55	2610.84	1331.92	1216.83	940.485	1275.63	2370.03	1635.15	1276.96	1051.2	1022.01	2373.39	1391.35
P01044-2;P01045-2	24	5	102.15	0.0360912	1.62052	Control 4h	LPS-Choline 4h	KNG1 BOVIN Isoform LMW of Kininogen 1 OS Bos taurus GN KNG1	393.241	1178.84	1368.51	1085.72	1374.35	2168.13	2406.95	2037.2	1390.8	2231.36	1978.65	823.827	1090.33	1803.76	1636.72	1249.22	1893.16	1254.58	1968.42	501.969	1097.56	2050.11	1114.65	1878.99	1685.9	1269.23	1821.46	634.693	589.865	740.129	1767.2	1673.96	1304.12	950.34	1746.23	1593.77	1770.82	1041.91	821.102	1480.33	1662.28
P56652	19	15	144.06	0.00377789	1.57591	Control 4h	LPS 4h	ITIH3 BOVIN Inter alpha trypsin inhibitor heavy chain H3 OS Bos taurus GN ITIH3 PE 1 SV 2	5047.38	6853.29	13502.7	9481.75	6230.46	7005.31	13968.2	10891.8	5771.9	6404.9	13478.5	9108.27	5749.45	7490.51	5640.47	5299.74	10936.5	5887.65	7954.24	5187.28	4159.23	10678.5	5047.32	7186.47	5507.83	5235.25	10222.6	4417.58	4839.15	6459.4	5913.33	7560.66	4529.03	5497.75	7023.62	5662.19	7852.8	4271.37	5021.25	6474.69	4963.93
P19035	24	11	148.79	8.14666e-05	2.34473	LPS-Choline 4h	Choline 4h	APOC3 BOVIN Apolipoprotein C III OS Bos taurus GN APOC3 PE 1 SV 2	1596.1	2843.45	4108.93	3646.66	1511.71	2471.21	4014.15	3458.42	1257.87	2316.43	3234.12	3315.81	1404.21	1702.7	2684.29	1709.58	1975.91	1475.93	1592.68	2640.78	1440.89	1820.51	1441.72	1338.86	2283.58	1447.69	1826.99	7042.12	2510.71	2798.33	2034.77	4403.09	6310.72	2281.74	2427.89	2088.47	4110.45	6080.2	2220.18	2164.41	1744.54
Q3ZC07;Q5E9B5;P62739;P68138	9	2	36.06	4.66111e-07	187.335	LPS-Choline 4h	Control 4h	ACTC BOVIN Actin alpha cardiac muscle 1 OS Bos taurus GN ACTC1 PE 2 SV 1	7.27475	0	0	8.96833	0	0	0	2.63119	0	0	0	0	14.5001	11.779	4.30012	0	2.37794	10.5064	8.57933	3.23589	0	0	5.51313	10.5754	0	0	0	42.3784	43.3266	664.617	59.8416	0	36.1688	39.7825	572.724	48.3393	0	29.7305	24.9457	429.913	30.0908
P80109	6	2	28.98	0.00147411	1.50375	LPS 4h	Choline 4h	PHLD BOVIN Phosphatidylinositol glycan specific phospholipase D OS Bos taurus GN GPLD1 PE 1 SV 1	1842.19	1406.74	1621.53	2313.64	1709.29	1106.82	1333.87	1967.34	2083.7	1095.75	1156.22	2081.32	1723.99	884.95	1313.74	1549.19	1492.23	2129.38	1003.85	1431.6	1822.47	1530.49	1935.18	1019.74	1047.9	1687.91	1577.06	2562.4	2062.72	1778.06	1547.89	3303.36	2074.17	2189.65	1431.47	1724.13	3641.12	2238.35	1889.13	1502.14	1612.65
Q5E9F5	6	1	72.77	0.00769125	2.90395	LPS 4h	Choline 4h	TAGL2 BOVIN Transgelin 2 OS Bos taurus GN TAGLN2 PE 2 SV 3	4.87065	11.8452	7.69199	10.6572	1.96169	8.88425	7.07579	7.26236	0.931008	4.58359	9.03483	9.00644	5.84562	5.1165	10.1788	5.04304	7.19646	0	0	11.8683	8.26315	4.31647	1.23949	0.861862	5.71867	2.58286	8.73826	23.8717	17.3793	33.7263	15.9712	3.71183	14.7783	9.98287	26.9588	11.8089	5.54256	12.4156	10.3934	27.7131	5.93635
Q3SZV7	5	2	31.44	0.046666	2.09948	LPS 4h	LPS-Choline 4h	HEMO BOVIN Hemopexin OS Bos taurus GN HPX PE 2 SV 1	186.907	135.929	87.0284	101.182	223.965	175.346	106.706	149.462	237.914	195.251	62.6581	103.362	449.792	78.7574	116.954	119.193	59.4627	486.509	120.999	133.919	156.016	85.0828	450.242	123.901	93.2029	165.711	60.3347	144.755	237.079	587.174	147.978	161.583	98.5991	203.03	501.857	168.774	138.703	141.31	239.272	431.008	156.647
Q58CQ9	5	2	21.53	0.000470977	1.84113	Control 4h	LPS-Choline 4h	VNN1 BOVIN Pantetheinase OS Bos taurus GN VNN1 PE 2 SV 1	7725.46	6561.72	8991.01	4398.93	8415.36	6741.78	9377.76	4763.22	8364.96	6780.25	9555.75	6521.37	4175.21	3919.33	4360.02	5834.56	5772.33	4419.33	4504.96	5830.19	7204.4	6212.97	4743.81	4485.7	4937.4	6254.46	5906.57	4225.86	5501.97	2907.68	4522.76	8260.23	4029.91	6101.92	2752.08	5066.06	9143.75	4278.66	5969.8	2792.13	5064
Q32L76	5	4	22.34	8.12392e-06	2.20071	LPS-Choline 4h	Choline 4h	SAA4 BOVIN Serum amyloid A 4 protein OS Bos taurus GN SAA4 PE 2 SV 1	523.97	652.279	725.601	671.459	532.742	833.962	860.813	729.588	573.633	789.767	956.507	587.025	401.979	418.172	418.314	479.971	544.347	476.142	449.721	426.654	491.414	535.262	474.732	433.253	509.505	464.887	540.276	668.612	969.212	377.587	578.642	827.485	623.624	919.613	462.388	650.994	1023.64	670.277	1006.67	448.621	661.516
P0CH28;P0CG53	4	1	34.33	0.0216779	1.5923	LPS-Choline 4h	Control 4h	UBC BOVIN Polyubiquitin C OS Bos taurus GN UBC PE 1 SV 1	131.971	225.93	233.563	100.757	114.493	237.527	222.716	97.0578	140.17	263	243.884	137.997	284.279	172.684	323.337	181.536	199.69	317.242	161.016	450.487	188.422	182.574	359.734	193.484	371.152	244.436	215.424	153.272	147.08	393.622	246.652	127.863	247.504	160.522	353.161	294.731	162.938	211.673	134.291	409.199	293.703
P21752	2	1	23.58	0.000133451	1.46356	Control 4h	LPS-Choline 4h	TYB10 BOVIN Thymosin beta 10 OS Bos taurus GN TMSB10 PE 1 SV 2	4957.73	5868.93	6047.01	6455.03	5914.95	6430.52	6062.48	7928.83	6024.41	6324.19	6379.16	9907.73	5604.75	5989.24	5813.75	5254.54	4447.78	6109.07	6160.58	7487.39	5836.62	4683.51	5804.84	6824.21	6247.74	4900.14	4703.46	3571.59	7186.3	5438.11	5147.92	5124.78	3934.03	7631.26	4792.69	4852.75	5119.22	4417.64	6908.25	5017.48	5609.32
A5PJC4	2	2	13.79	0.00011546	1.45657	Choline 4h	LPS 4h	UB2L6 BOVIN Ubiquitin ISG15 conjugating enzyme E2 L6 OS Bos taurus GN UBE2L6 PE 2 SV 1	1884.9	1304.36	1190.09	1247.66	2172.65	1674.92	1712.27	1430.49	2319.57	1603.62	1431.6	1766.83	1816.58	1947.35	1537.96	1883.49	1387.33	2399.14	2515.25	2190.42	2354.97	1515.58	2695.25	2841.79	1928.77	2219.29	1549.43	1122.42	1430.92	1350.59	1301.06	1325.18	1073.34	1553.7	1182.5	1557.8	1578.68	1205.04	1591	1475.08	1458.34
P12799	2	1	23.5	1.68637e-08	8.44341	LPS-Choline 4h	Control 4h	FIBG BOVIN Fibrinogen gamma B chain OS Bos taurus GN FGG PE 1 SV 1	15.8488	5.75894	6.78188	41.6621	11.5132	2.99592	3.07687	34.3958	55.0472	8.99047	59.5909	94.0573	84.1074	28.046	11.5693	19.1555	10.5791	73.9536	14.3041	6.57019	22.1775	13.4768	79.8705	63.4048	48.9771	59.3822	84.3923	32.108	156.034	301.87	145.325	79.8187	32.1857	184.725	291.751	169.95	101.011	30.8465	135.161	308.539	144.924
Q5E9E3	1	1	7.5	5.37926e-09	3.01223	LPS-Choline 4h	Choline 4h	C1QA BOVIN Complement C1q subcomponent subunit A OS Bos taurus GN C1QA PE 2 SV 1	1531.17	1641.74	2852.08	1849.31	2133.73	1918.12	3149.27	2389.22	2088.45	2080.52	2959.71	3011.52	751.328	950.244	1363.98	1057.66	1262.13	769.839	884.563	1810.8	1293.1	1316.87	759.555	846.41	1401.65	1027.88	1203.39	2927.71	2782.94	1669.6	1562.48	5226.74	2992.04	2784.67	1462.16	1765.8	5783.39	3099.9	2856.65	1349.98	1546.17
Q80E01	1	1	13.66	9.14307e-07	1.40459	Choline 4h	LPS 4h	GLRX1 CWPXG Glutaredoxin 1 OS Cowpox virus strain GRI 90 Grishak GN R2L PE 3 SV 1	783.636	665.874	510.463	713.647	703.424	521.892	470.646	479.12	580.145	546.585	411.501	551.529	1026.27	980.484	752.043	755.535	774.527	798.306	850.029	742.251	801.906	672.755	666.058	797.17	587.828	743.695	721.05	450.581	705.226	716.932	555.832	542.973	460.298	579.835	638.959	530.929	491.246	468.638	582.248	516.657	519.27
Q3SZJ0	1	1	13.32	0.00442259	1.41393	Choline 4h	LPS-Choline 4h	ARLY BOVIN Argininosuccinate lyase OS Bos taurus GN ASL PE 2 SV 1	957.606	878.189	1045.97	830.054	1077.01	1117.74	1094.37	1082.63	1015.84	946.22	916.049	1441.69	1429.69	806.141	1068.77	2189.4	1433.12	1478.07	1066.65	1513.88	2259.94	1799.3	1182.8	771.958	1075.78	1644.18	1389.32	1150.81	1871.52	1652.35	1095.92	1030.82	1062.68	1839.59	1317.48	1122.1	1040.42	1088.96	1259.13	1363.26	1033.83
Q17QL1	1	1	6.83	1.44957e-05	1.47584	Choline 4h	Control 4h	GNPI2 BOVIN Glucosamine 6 phosphate isomerase 2 OS Bos taurus GN GNPDA2 PE 2 SV 1	411.159	333.938	266.26	421.444	389.56	292.224	185.469	317.064	360.311	243.576	169.775	324.728	609.598	647.694	424.859	516.344	449.589	508.48	511.819	424.26	440.543	415.544	392.293	482.232	362.163	325.7	343.262	313.531	375.002	469.426	331.885	264.795	278.694	349.397	393.641	292.549	219.697	267.538	263.107	310.483	267.614
Q1JQ97	1	1	13.96	0.013076	1.47788	LPS 4h	LPS-Choline 4h	BBS4 BOVIN Bardet Biedl syndrome 4 protein homolog OS Bos taurus GN BBS4 PE 2 SV 1	2670.5	1997.41	1196.26	1838.46	2462.1	2173.73	1261.5	1876.68	2677.69	2033.83	1118.56	2154.72	1299.17	2364.42	1212.26	1935.75	1535.77	1563.32	2438.93	1512.93	2194.52	1520.5	1282.87	2440.69	1119.91	1714.05	1436.29	2743.46	3877.11	1457.34	1925.65	3071	2551.79	3236.99	1302.92	1869.05	3013.51	2612.55	3253.51	1141.09	1679.21
Q2M2T2	1	1	6.88	0.0195671	2.17278	LPS-Choline 4h	Control 4h	CS071 BOVIN Uncharacterized protein C19orf71 homolog OS Bos taurus PE 2 SV 1	17.2191	23.373	30.29	40.1144	13.8348	18.0836	16.5848	20.5459	2.41283	27.6873	40.9422	38.7687	49.8058	13.5386	17.9878	65.4385	35.5154	27.817	17.7565	6.26102	106.266	31.5309	22.2126	10.0059	15.93	84.0683	50.1675	30.1689	51.9415	42.2797	18.9432	60.5182	35.9052	49.3244	41.7354	19.54	25.7864	42.0695	54.2742	39.5087	38.4655
Q0V898	1	1	7.04	0.00151476	1.68058	LPS 4h	Control 4h	NELFE BOVIN Negative elongation factor E OS Bos taurus GN RDBP PE 2 SV 1	112.104	109.082	113.531	83.1477	82.3321	72.2036	100.478	86.2695	93.3301	82.5862	46.8045	83.1956	250.037	70.7545	144.499	111.768	107.028	91.1444	127.39	93.2801	90.164	103.474	162.429	90.5793	100.934	86.0761	118.072	167.842	185.199	211.622	79.7838	120.473	157.407	175.063	150.577	96.0698	143.767	182.357	161.242	145.217	75.7086
P02676	1	1	8.18	0	64.5351	LPS-Choline 4h	Control 4h	FIBB BOVIN Fibrinogen beta chain OS Bos taurus GN FGB PE 1 SV 2	11.8128	3.08571	0.460933	6.12874	1.50236	0	0	2.52841	0.895765	0.0121146	0.0311671	1.66253	14.9519	11.2097	12.6816	2.92553	1.07364	6.02176	2.7976	4.66736	0.0925889	0.625599	1.54726	7.02928	1.18422	0.51644	0.0789768	61.5808	149.201	264.521	127.202	69.5753	55.9874	171.764	181.232	101.278	66.2751	50.6688	139.935	224.715	114.751
Q56K14	1	1	6.86	1.3434e-07	Infinity	LPS 4h	LPS-Choline 4h	RLA1 BOVIN 60S acidic ribosomal protein P1 OS Bos taurus GN RPLP1 PE 3 SV 1	0	0	0	134.608	0	0	0	91.5128	0	0	0	28.5102	0	585.027	13.4404	0	95.1809	0	523.885	0	0	80.9926	0	425.166	0	0	57.8021	814.357	48.6792	200.279	129.918	166.877	630.052	41.5699	134.46	119.01	119.228	555.047	20.1558	103.546	52.5402
Q96629	1	1	7.36	3.54507e-06	1.73913	LPS 4h	LPS-Choline 4h	ADEN ADEB2 Adenain OS Bovine adenovirus 2 PE 3 SV 1	129.285	151.273	173.511	157.09	73.6817	136.192	151.261	136.389	78.065	155.964	127.898	174.102	81.9752	61.6294	118.655	152.13	138.423	63.1013	54.6309	122.257	116.736	126.344	59.2908	54.4063	118.88	109.895	121.679	191.539	154.923	193.332	160.716	185.132	180.394	135.171	154.284	155.577	150.706	187.362	110.244	144.403	156.579
P22226	1	1	6.68	0.000979439	13.1721	LPS 4h	Choline 4h	CTHL1 BOVIN Cathelicidin 1 OS Bos taurus GN CATHL1 PE 1 SV 2	0.0475842	0.0378332	0.139095	4.14285	0	0	0	0.329368	0	0	0	0	0	0	0.142108	0.0214063	0.410903	0	0	0	0	0	0	3.3757	0	0.092236	0.145817	0.0114313	2.57712	9.41136	2.07904	0	0.0640858	5.6197	11.8658	3.1825	0	0	5.33771	8.9422	6.07617
[truncated: 10 more columns]

## Sheet: 48h
48 hour time point									Control												Choline															LPS									LPS_Choline
Accession	Peptide count	Peptides used for quantitation	Confidence score	Anova (p)	Max fold change	Highest mean condition	Lowest mean condition	Description	first_1	first_2	first_3	first_4	second_1	second_2	second_3	second_4	third_1	third_2	third_3	third_4	first_5	first_6	first_7	first_8	first_9	second_5	second_6	second_7	second_8	second_9	third_5	third_6	third_7	third_8	third_9	first_10	first_11	first_12	second_10	second_11	second_12	third_10	third_11	third_12	first_13	first_14	first_15	second_13	second_14
Q7SIH1	704	403	2992.17	2.14072e-06	1.41144	LPS 48h	Choline 48h	A2MG BOVIN Alpha 2 macroglobulin OS Bos taurus GN A2M PE 1 SV 2	469633	436191	444506	442814	477335	422841	485999	472527	439758	447057	479687	477081	461732	436544	444654	320128	426580	282623	287243	382871	313199	441214	448693	535672	458388	354787	448476	507136	580142	610776	497001	552856	646755	539971	597104	585683	532076	510128	417091	547411	466999
Q29443	260	135	1280.75	0.000440676	1.57234	Control 48h	LPS 48h	TRFE BOVIN Serotransferrin OS Bos taurus GN TF PE 2 SV 1	334615	315155	329030	311012	351815	334028	368420	314716	484528	385146	485203	578050	275334	280842	310714	276501	389339	366335	411274	365554	233146	359667	325927	169943	319547	223088	372811	276591	207463	230091	274658	219808	240828	275908	237127	227764	293243	274530	281611	534535	271478
P34955	203	107	795.97	0.019869	1.60254	LPS_Choline 48h	Choline 48h	A1AT BOVIN Alpha 1 antiproteinase OS Bos taurus GN SERPINA1 PE 1 SV 1	27772.2	88541.2	105581	83546.3	244401	68547.4	24096.2	96133.8	305271	111543	143880	97783.7	105900	101166	73264	54211	107011	55047.5	34988.8	73111.9	85231.6	89052.4	110250	227545	93648	118011	66567.7	102795	164055	163558	103597	150242	161174	115151	159112	175449	103423	130206	165468	182823	124649
A2I7M9	198	3	877.65	0.000345845	9.68246	LPS 48h	Choline 48h	SPA32 BOVIN Serpin A3 2 OS Bos taurus GN SERPINA3 2 PE 3 SV 1	398.39	39.0113	57.7428	291.175	280.177	80.169	94.4789	463.526	48.9351	4.56071	45.5055	658.453	405.797	248.64	49.7239	0	16.7863	0	122.68	0	60.4195	104.785	224.428	857.148	41.4804	0	138.057	312.148	2255.55	2157.01	352.031	1502.03	2645.82	826.152	2135.41	1001.04	113.257	488.62	91.0073	219.833	486.131
Q32PJ2	174	89	878.86	0.000815016	1.44976	Control 48h	LPS 48h	APOA4 BOVIN Apolipoprotein A IV OS Bos taurus GN APOA4 PE 2 SV 1	90263.7	85124.5	95600.9	68757	111388	79969	67270.6	64151.2	122626	71675.2	124769	90543.1	69720.5	80990.8	77003.9	73303.5	84108.3	55290.8	47551.3	62435.6	65406.9	79615.7	76541.1	108220	77830.4	85028.4	66251	60385.5	62276	58983.1	65927.1	64057.9	51277.5	61585	67374.9	62777.1	68670.4	72939.8	100209	69930.9	80835.2
A2I7N0	173	6	750.33	0.0338101	1.46576	LPS_Choline 48h	LPS 48h	SPA34 BOVIN Serpin A3 4 OS Bos taurus GN SERPINA3 4 PE 3 SV 1	41984.6	35980.1	32592.6	31836.6	46656.7	38067.1	44792.3	33240.9	65961.4	46914.6	61363.9	61387.4	33742.4	45411.9	28960.1	22619.7	51315.1	50439.5	60314.3	34220.7	35652.4	49980.5	40186	27082.1	34802.8	37695.3	54324	37322.4	38369.8	16471.4	42245.7	41441	17299.3	41714.3	43282.3	14425.5	41116	34259.8	38484.8	93484.6	40076.7
A2I7N2	127	3	548.01	0.0373179	4.5729	Control 48h	LPS 48h	SPA36 BOVIN Serpin A3 6 OS Bos taurus GN SERPINA3 6 PE 3 SV 1	5454.64	4640.29	3922.85	2904.75	3350.09	3920.54	3466.58	3968.19	629.998	5017.83	4287.94	1587.61	2492.37	4349.31	3491.5	3909.3	4442.16	439.237	3.07127	735.476	703.499	4689.92	3279.47	4561.04	4064.9	4688.32	4753.98	1788.2	810.531	317.679	1397.44	476.465	225.862	1041.12	814.158	205.776	2439.08	2897.73	6479.9	289.275	2625.19
Q2KJF1	104	46	443.5	0.0105065	1.46129	Control 48h	LPS 48h	A1BG BOVIN Alpha 1B glycoprotein OS Bos taurus GN A1BG PE 1 SV 1	106120	74776.4	59684.4	72414.9	110060	87453.7	97919.2	89283.6	81893.2	76640.6	96584.8	130954	86437.7	40431.9	45635.3	32499.6	46831.5	12826.8	44136.3	36368.5	43852.1	70484.8	88496.5	123409	84406.3	97895.6	86942.4	78920.3	63341.6	42560.7	69321.9	59247.1	52319.5	79079.5	62696.5	48761.7	71646.9	81331.7	81116.1	106950	65215.2
P28800	97	59	446.5	0.000643064	1.4307	LPS_Choline 48h	Choline 48h	A2AP BOVIN Alpha 2 antiplasmin OS Bos taurus GN SERPINF2 PE 1 SV 2	37523.5	40940.4	36960.8	42622.3	83434.7	62323.5	52017.2	63038.6	72217.5	48314.4	38220.4	47559.3	55736	45567	42573.6	25100.7	37031.9	31589	37305.7	38740.3	58590.3	41701.4	50395.1	68394.3	44179.1	81928.6	52288.5	64702.5	76763.1	53673.8	62087.6	74646.1	61795.5	81972.7	79969.8	53231	59017.2	69328.4	51289.1	82916.8	59959.8
P00924	100	46	479.49	0.00149081	1.4618	LPS 48h	Choline 48h	ENO1 YEAST Enolase 1 OS Saccharomyces cerevisiae strain ATCC 204508 S288c GN ENO1 PE 1 SV 3	89746.3	75878	69763.4	79335.1	96429.1	72661.3	79969.4	86617.7	105080	89181	61417.3	57192.2	95366.7	80891.8	71488.7	76844.3	53498.4	34025.5	43692.5	65865.3	38967.6	59255.9	97171.3	91405.9	92683.1	67117.6	60454.6	105997	118119	80041	108057	122482	68611	116092	118922	63956.5	109011	100594	105694	65792.8	97328.4
Q9TTK6	84	1	397.51	0.000549019	7.16818	LPS 48h	Control 48h	AOC3 BOVIN Membrane primary amine oxidase OS Bos taurus GN AOC3 PE 2 SV 3	0	0	0	77.5579	0	0	0	69.6744	0	0	6.06173	107.809	56.4641	10.8742	84.9412	0	0	0	4.43204	0	0	0	55.9194	18.2395	98.6269	0	0	185.223	307.16	9.01818	161.286	308.038	8.07827	150.149	270.685	4.08915	39.4037	130.455	39.4258	111.387	122.388
A6QPQ2	90	24	318.88	2.11293e-05	1.6722	LPS 48h	Control 48h	SPA38 BOVIN Serpin A3 8 OS Bos taurus GN SERPINA3 8 PE 2 SV 1	16444.7	15032.1	13640.8	18203.3	16058.7	14487	15551.3	18899.9	13557	12645.8	9763.05	15528.7	16943.1	18688.8	16182.7	19914.8	15021.7	19984.1	17274.1	17042.8	30025.4	15467.3	16883.6	16126.5	16431.9	20968	14724.5	17920.7	22203.2	35187.9	19111.3	21959	37634.2	16496.7	23295.7	31702.8	17390.3	17747	13589.6	12888.8	18116.2
Q2KIT0	59	40	224.12	0.000455622	1.92629	LPS 48h	LPS_Choline 48h	HP20 BOVIN Protein HP 20 homolog OS Bos taurus PE 2 SV 1	25289.1	16299.1	22714.3	20865.2	15676.7	15822.6	20696.4	17851.5	17277	19504.3	22259.9	25947.4	26060.6	17895.5	17952	19080.9	18641.7	3244.7	5898.44	11877.4	15133.1	22315	28243	17945.9	16591.5	22751.2	18203.8	30230.5	30667.6	30767.8	29193.9	25972.9	35617.7	28049.9	30784	27935.5	13659	13406.5	20981.7	11977.1	15250.1
O46406	59	4	296.74	0.0290674	3.74152	LPS 48h	Control 48h	AOCY BOVIN Primary amine oxidase lung isozyme OS Bos taurus PE 2 SV 1	398.613	545.259	489.704	882.558	532.418	663.358	708.362	863.318	67.7867	659.424	766.746	1410.75	1314.36	1557.97	1003.09	490.852	645.214	680.819	0	47.8022	1110.83	741.894	957.698	2437.44	766.489	1178.17	812.96	1213.46	3721.29	2860.14	1498.39	3500.65	2823.76	1255.63	3520.55	2022.44	1851.64	1375.37	792.349	3751.11	1321.79
Q3MHN5	30	14	180.3	0.00863344	1.67036	LPS 48h	Choline 48h	VTDB BOVIN Vitamin D binding protein OS Bos taurus GN GC PE 2 SV 1	6723.16	4932.77	5041.16	5645.78	5984.22	5006.59	6852.41	5631.43	3307.13	3667.2	1464.35	1790.68	6443.07	6461.06	5230.91	3358.37	4612.79	3317.41	2047.77	4860.71	1658.15	5708.79	6345	3607.89	5834.09	1667.14	5381.37	5802.2	7868.85	7268.98	5426.74	7903.89	10108.8	5986.42	6992.61	9323.36	6577.13	6083.86	5036.1	5560.26	6112.44
P01966	32	14	224.25	0.0189542	1.62683	Control 48h	LPS 48h	HBA BOVIN Hemoglobin subunit alpha OS Bos taurus GN HBA PE 1 SV 2	15344.9	25437.4	34220	27840.2	19879.9	29044.3	48737.6	30630.3	18066.5	24486.2	54391.2	39411.8	21563.4	18475.1	23287.7	10764.4	30435.2	22083.9	8249.96	12894.6	16223.1	36378.9	19609.2	34470.4	30608.1	20499.7	39608.8	14250.9	15379.9	20674.7	16549.7	17247.7	27559.1	17925.3	18013.1	21820	23821.7	31529.3	25569.6	47722.5	29242.2
P02081	27	5	118.64	0.00940195	1.71783	Control 48h	Choline 48h	HBBF BOVIN Hemoglobin fetal subunit beta OS Bos taurus PE 1 SV 1	3111.29	1368.41	1564.39	1870.98	5578.55	1303.02	1368.46	1744.53	2169.32	1835.24	2086.18	3166.28	909.231	1258.25	1356.53	584.791	991.235	1439.98	2279.23	1582.52	2478.91	930.543	898.649	1502.18	1283.52	1345.07	927.478	1286.29	1360.7	2203.68	1061.09	1223.81	3994.77	1198.53	1610.69	3331.53	1280.46	1251.94	974.769	2389.91	1213.81
P02070	28	3	129.36	0.000254814	1.97605	Control 48h	LPS 48h	HBB BOVIN Hemoglobin subunit beta OS Bos taurus GN HBB PE 1 SV 1	7048.55	11360.4	11335.2	10986.4	10617.9	10202.1	12317.3	12173.7	14386.6	13928.5	15287.8	12623.3	11129.1	11502.6	9502.92	5812.26	7602.49	6635.58	9435.67	8570.95	3810.52	8033.66	11624.8	14888.9	10650.9	4026.79	7897.19	11449.3	4594.78	1950.3	10557.6	4475.65	2015.74	10880.2	4431.41	3642.03	11509.5	10620.3	6266.8	13554.7	9321.66
Q2KIU3	34	17	218.8	0.0487956	1.70299	Control 48h	Choline 48h	HP252 BOVIN Protein HP 25 homolog 2 OS Bos taurus PE 2 SV 1	7070.38	9041.32	9174.94	8327.26	5601.71	7836.01	10154.8	8043.24	3706.13	12919.7	2384.4	3262.54	5244.4	3831.39	4821.47	3886.61	7573.75	623.715	780.596	1536.19	2416.69	9217.92	5696.19	2322.4	5408.62	1342.74	9539.17	5391.22	3750.44	3847.98	6010.74	3637.94	3406.58	5651.37	4189.93	2889.49	7287.97	5617.88	5024.22	1483.01	6794.1
P01044	23	2	99.03	0.0442765	2.13281	LPS 48h	Control 48h	KNG1 BOVIN Kininogen 1 OS Bos taurus GN KNG1 PE 1 SV 1	578.341	543.861	412.902	522.857	390.348	544.389	552.016	605.243	136.874	271.478	558.799	197.378	721.035	524.174	487.618	138.284	635.897	5.72767	689.349	263.334	0	759.106	615.514	486.595	582.071	114.174	708.992	732.817	1286.13	895.11	605.612	1018.56	1181.96	701.76	1172.41	906.727	689.969	783.491	659.375	764.232	635.963
P41361	20	7	122.81	9.28155e-06	2.66594	LPS_Choline 48h	LPS 48h	ANT3 BOVIN Antithrombin III OS Bos taurus GN SERPINC1 PE 1 SV 2	4779.04	5106.69	4782.86	8747.58	3911.72	5149.43	4080.42	5643.84	4959.86	6201.49	7267.83	17510.2	3161.13	9107.69	13378	6627.61	6887.06	10259.9	10283.4	13159.3	11005.1	6797.74	8438.76	7492.02	8656.73	4586.23	7328.19	4392.65	3194.34	1767.21	7407.07	3970.93	2569.98	3398.83	2642.15	1560.04	5782.88	4422.15	7740.11	16155	11282.6
P00735	12	7	112.14	0.0076743	2.28726	LPS_Choline 48h	LPS 48h	THRB BOVIN Prothrombin OS Bos taurus GN F2 PE 1 SV 2	59550.8	49971.6	58726.2	47040	43890.3	50481.7	57378.3	35709.9	24924.9	59900.4	78387.8	84213.6	32000.2	45191.5	50749.5	78440.1	56736.8	5095.52	10560.3	15907.3	61433.2	55813.9	46034.3	67767.8	45492.1	151663	52754.5	37994.2	24984.1	12341.9	34080.6	25094.9	14468	29045.7	23739.2	11496.9	42822.5	39769.2	59354.8	86812.2	41213.8
Q3ZC07;Q5E9B5;P62739;P68138	9	2	36.06	9.5238e-07	25.5163	LPS 48h	Choline 48h	ACTC BOVIN Actin alpha cardiac muscle 1 OS Bos taurus GN ACTC1 PE 2 SV 1	35.6544	6.78287	6.36615	26.9918	7.79146	19.7203	0	35.4117	0	0	0	27.3651	0.00373244	0	0	0	0	0	39.7095	2.09189	0	0	0	0	0	0	0	65.8277	40.8929	218.984	22.3597	30.7227	127.953	27.3496	22.9074	83.0298	35.5367	5.2621	36.224	0	0
P80109	6	2	28.98	0.0221943	3.10511	LPS 48h	Choline 48h	PHLD BOVIN Phosphatidylinositol glycan specific phospholipase D OS Bos taurus GN GPLD1 PE 1 SV 1	375.325	354.542	281.953	248.859	207.92	290.146	322.439	265.246	0	259.831	336.794	311.87	327.058	246.068	266.982	9.38918	22.879	0	757.79	161.775	0	85.2702	255.543	497.554	396.971	0	94.4265	358.401	538.863	937.019	388.232	491.609	1056.31	420.706	530.473	1094.32	224.074	269.876	497.641	26.116	258.253
Q5E9F5	6	1	72.77	0.000684943	Infinity	LPS 48h	LPS_Choline 48h	TAGL2 BOVIN Transgelin 2 OS Bos taurus GN TAGLN2 PE 2 SV 3	0	0	0	0	0	0	0	0.101077	0	0	0	0	6.34055	0	0	0	0	0	0	0	0	0	0	0	0	0	0	0	0	4.16378	0	0	3.80934	2.37793	4.1855	2.74399	0	0	0	0	0
O02659	6	3	28.91	0.00726367	5.7584	LPS 48h	Choline 48h	MBL2 BOVIN Mannose binding protein C OS Bos taurus GN MBL PE 2 SV 1	710.811	341.004	171.074	496.866	299.853	407.576	491.909	880.55	22.9117	78.7979	77.4516	416.721	748.59	441.547	332.308	73.2883	48.2594	0	165.545	0	0	138.014	58.6855	634.386	124.726	179.256	111.769	608.481	1560.07	1379.34	325.651	1253.31	1973.71	479.954	1240.42	1738.95	619.213	668.184	81.3381	475.906	122.078
P0CH28;P0CG53	4	1	34.33	0.0149563	4.08792	LPS 48h	Choline 48h	UBC BOVIN Polyubiquitin C OS Bos taurus GN UBC PE 1 SV 1	154.123	154.762	67.4891	75.3711	148.747	115.36	262.243	279.713	59.8591	0	18.8329	34.7212	448.228	74.7975	61.4642	0	56.8389	76.0004	0	78.8682	0	52.3606	109.426	40.2048	70.259	0	86.9095	192.23	377.839	363.511	153.311	275.546	377.059	377.34	429.29	287.678	139.002	244.533	45.4817	12.984	71.4532
Q0VCI2	3	1	28.28	2.1087e-06	3.80943	Choline 48h	LPS 48h	STX19 BOVIN Syntaxin 19 OS Bos taurus GN STX19 PE 2 SV 1	5235.59	4587.43	5260.26	3921.45	3662.9	4801.53	5053.02	3727.08	1748.29	1226.86	8393.56	8164.13	2340.59	4920.84	4869.53	10608.6	5529.92	7935.74	7309.29	5652.31	7898.22	5300.02	4444.85	3523.91	3883.85	8362.23	4787.23	2838	1474.66	218.628	3139.03	1822.58	115.745	2572.17	1392.47	187.372	3846.88	3215.69	5411.54	9096.09	3775.69
P80012	3	1	20.4	0.0136911	2.98169	LPS_Choline 48h	Choline 48h	VWF BOVIN von Willebrand factor Fragment OS Bos taurus GN VWF PE 1 SV 2	4037.77	1485.69	1011.63	708.556	5353.52	2956.14	3540.07	2101.98	60.4822	8.30843	2274.15	2007.76	1340.24	1084.49	269.867	0	122.627	0	0	567.891	0	462.986	1926.06	5748.62	1031.36	0	402.976	2386.69	1858.1	151.015	2953.84	1929.51	160.214	3914.65	2350.68	126.97	3316	3058.74	2849.27	12.8734	2082.01
A7E3W2	3	2	28.92	0.0011949	13.0909	LPS 48h	Control 48h	LG3BP BOVIN Galectin 3 binding protein OS Bos taurus GN LGALS3BP PE 1 SV 1	60.7318	56.572	13.0734	31.4531	34.194	47.7188	22.3473	69.2668	6.50792	0	0	0	68.0893	26.2656	21.7907	137.257	0	35.8681	0	42.7743	0	34.5015	22.8107	0	16.2625	0	47.5318	59.3393	229.568	756.766	109.414	291.615	794.356	43.9054	334.397	737.123	53.6367	91.4617	6.31992	0	17.3772
Q9MYP6	2	1	13.21	0.0042961	2.24225	Control 48h	LPS_Choline 48h	DHB14 BOVIN 17 beta hydroxysteroid dehydrogenase 14 OS Bos taurus GN HSD17B14 PE 2 SV 1	34.76	35.0763	21.718	22.7486	30.6951	34.6254	16.5941	14.5532	29.4997	13.3745	21.943	13.5105	41.0793	15.5114	6.3315	0	0	0	0	0	33.3863	14.6557	5.23327	22.5583	11.4913	0	12.7827	28.63	15.4569	21.3059	10.9218	11.0355	3.79844	4.90952	6.30388	31.5388	0	15.5023	20.9224	9.92951	3.96931
P19034	2	1	24.03	0.00481425	4.20552	LPS 48h	Choline 48h	APOC2 BOVIN Apolipoprotein C II OS Bos taurus GN APOC2 PE 1 SV 2	0	0	0	531.455	0	0	0	160.429	0	0	0	387.403	167.878	0	14.8303	0	0	0	0	0	0	0	78.3984	52.0061	346.954	0	0	694.285	111.733	4.72304	467.966	83.8665	8.74265	198.374	93.448	2.4136	109.777	582.375	18.074	225.068	371.085
P12799	2	1	23.5	0.0259744	5.91504	LPS_Choline 48h	LPS 48h	FIBG BOVIN Fibrinogen gamma B chain OS Bos taurus GN FGG PE 1 SV 1	873.058	893.752	1158.26	280.368	347.004	1174.58	213.366	152.989	1252.84	1352.69	3388.06	553.98	273.682	829.359	855.723	1681.67	618.273	5401.68	638.354	1020.71	2710.86	829.688	462.656	50.0777	286.475	3706.67	550.825	244.191	260.475	140.676	373.008	270.975	169.95	243.882	304.761	180.687	368.364	202.657	682.045	2163.41	418.577
P41356	1	1	6.74	0.0107209	1.82004	LPS 48h	Control 48h	FUS RINDR Fusion glycoprotein F0 OS Rinderpest virus strain RBOK GN F PE 3 SV 1	1256.34	1524.59	1870.85	2868.13	1714.49	1710.05	2685.5	3634.96	2650.34	2028.35	3045.8	6528.62	3840.16	3788.44	2781.5	3012.67	1782.58	3837.98	7271.22	3581.83	6173.41	1793.53	4225.45	1591.85	3146.17	4431.06	1838.25	2863.58	4527.24	5148.56	2688.55	5386.15	7500.54	3059.41	5963.22	5885.78	2150.92	3749.74	2389.17	4220.96	3729.14
A7YY73	1	1	14.3	0.00117309	5.00059	Control 48h	LPS 48h	MAFF BOVIN Transcription factor MafF OS Bos taurus GN MAFF PE 2 SV 1	5573.63	6931.03	11444.4	5952.06	4933.12	9229.13	18120.1	6023.38	1255.48	8588.01	20371.6	11765.5	3633.27	3166.3	5181.5	1911.28	7744.23	4384.66	119.082	718.979	4570.28	11137.8	4108.65	8778.35	8181.41	5133.85	11632.3	1486.67	2370.99	1809.69	2226.07	1566.69	2030.26	2564.89	1190.75	1280.16	7867.67	5742.35	5566.04	16436.6	6340.52
O62830-2	1	1	14.22	0.0263471	6.78016	LPS 48h	Control 48h	PPM1B BOVIN Isoform Beta 2 of Protein phosphatase 1B OS Bos taurus GN PPM1B	2.51084	181.857	91.919	284.147	843.598	1026.54	14.7957	1573.96	1886.55	1515.03	1578.94	2875.09	77.9831	93.1364	275.714	0	1416.93	1.44115	23.0224	245.697	144.536	63.9869	4261.75	3884.97	2839.56	1948.01	1469.82	1822.2	8784.44	2020.6	172.374	1635.39	1708.64	2600.29	13256.3	28385.3	119.538	1164.12	563.822	255.51	1480.04
E1BF81	1	1	6.78	0.000841348	5.27163	Control 48h	LPS 48h	CBG BOVIN Corticosteroid binding globulin OS Bos taurus GN SERPINA6 PE 3 SV 1	5526.53	3730.68	5025.43	4410.28	4843.81	3379.45	6253.93	3201.09	5694.5	4205.69	3060.49	3131.69	2220.14	4235.48	3052.14	679.167	2745.5	187.17	152.583	2990.53	3514.15	3314.65	2209.98	5901.58	3843.38	4659.55	3529.52	1359.67	845.482	204.188	1692.98	816.014	145.995	1465.24	745.6	188.879	1767.57	2217.12	4243.99	42.6362	2192.54
Q3T132	1	1	6.88	9.59207e-07	189.556	LPS 48h	Control 48h	LTOR2 BOVIN Ragulator complex protein LAMTOR2 OS Bos taurus GN LAMTOR2 PE 2 SV 1	0	0	0	18.7889	0	0	0	7.10334	0	0	0	7.59217	0	3.31549	0	703.959	23.301	0	0	0	1191.65	36.4713	0	37.5464	0	1718.22	35.0409	32.2417	700.348	895.888	35.0607	598.734	1138.87	20.6974	647.46	691.065	357.083	126.271	34.6179	809.535	186.66
Q80E01	1	1	13.66	0.0114324	3.37309	Control 48h	Choline 48h	GLRX1 CWPXG Glutaredoxin 1 OS Cowpox virus strain GRI 90 Grishak GN R2L PE 3 SV 1	487.084	62.2217	35.9591	41.0784	30.3846	512.034	96.5026	79.2211	15.0245	11.3538	9.91476	99.257	86.172	18.3332	14.9679	14.3892	17.5179	3.9874	119.05	4.26986	0	37.7081	30.1363	89.33	31.453	64.0376	17.1185	41.2055	143.973	108.684	51.4199	180.486	147.017	39.4461	153.377	177.037	36.5434	61.462	8.56084	111.193	51.8593
A8YXX7	1	1	6.79	0.000613501	4.92714	LPS 48h	Choline 48h	TFF3 BOVIN Trefoil factor 3 OS Bos taurus GN TFF3 PE 3 SV 1	1468.84	1404.27	3307.84	1180.94	1538.77	466.119	1530.54	223.326	1.01243	614.367	1049.16	296.859	1048.51	747.329	1492.06	0	40.2256	0	0	0	36.6398	259.753	275.692	364.638	455.62	0	278.653	1661.66	2571.65	1507.88	1179.21	1906.25	2199.36	1081.19	1484.69	1186.91	843.919	840.851	992.246	860.702	454.939
Q3SZJ0	1	1	13.32	0.0364919	9.21517	LPS 48h	Control 48h	ARLY BOVIN Argininosuccinate lyase OS Bos taurus GN ASL PE 2 SV 1	7.28075	11.5505	5.32311	26.8141	30.5329	18.1463	26.6066	6.08966	26.0915	4.43371	0	0	6.57781	40.516	35.1443	74.5541	13.7617	87.4238	10.1019	26.8502	0	35.2816	5.98783	4.66345	29.1547	23.6488	2.0232	10.4691	59.2866	332.471	11.4132	75.0079	196.999	6.477	21.1028	412.423	13.2211	17.1374	41.9437	0	13.8618
Q17QL1	1	1	6.83	0.00409435	8.43724	Choline 48h	LPS_Choline 48h	GNPI2 BOVIN Glucosamine 6 phosphate isomerase 2 OS Bos taurus GN GNPDA2 PE 2 SV 1	0.000886068	0	0	52.7922	5.77726	0	0	35.6847	0	0	2.70601	0	14.4215	19.8954	11.9543	174.904	0.000384004	0	55.9406	14.0581	8.06598	1.40248	13.6759	48.6097	20.129	441.438	0	15.2361	16.6447	8.16877	22.02	36.2727	15.211	22.5782	17.7024	9.30461	6.83822	19.7776	0	0	15.9786
Q1JP73	1	1	6.36	0.00818074	12.5696	LPS 48h	Choline 48h	CI064 BOVIN UPF0553 protein C9orf64 homolog OS Bos taurus PE 2 SV 1	154.704	187.22	173.399	297.217	351.045	287.596	528.243	612.4	170.183	264.995	79.9771	0	380.962	178.026	101.047	37.713	34.7799	0	0	65.5574	0	137.572	164.782	95.8158	184.108	0	31.413	98.5509	1069.6	3051.35	231.336	568.006	2895.56	173.943	1478.42	1080.54	214.454	277.908	302.306	0	240.999
Q9QAQ7	1	1	6.84	0.00164425	4.93047	LPS 48h	Control 48h	NS49 CVBOK Non structural protein of 4 9 kDa OS Bovine coronavirus strain OK 0514 GN 4a PE 3 SV 1	241.489	146.451	119.045	511.52	145.903	168.848	166.722	469.457	103.515	183.53	192.567	507.961	916.98	207.605	269.402	413.018	135.051	1.59872	362.886	72.8423	56.4343	204.475	341.33	430.351	375.843	852.545	184.435	489.164	1191.61	1954.94	366.051	816.423	2463.37	638.232	1134.61	1880.19	241.914	554.61	186.64	257.129	348.355
Q0V898	1	1	7.04	0.00282342	10.8616	LPS 48h	Control 48h	NELFE BOVIN Negative elongation factor E OS Bos taurus GN RDBP PE 2 SV 1	8.40893	77.7379	402.808	346.875	75.4276	16.8623	17.8744	508.589	0	103.23	133.19	388.006	554.443	274.958	171.992	746.614	91.2992	0	50.4065	0	0	11.9371	86.9764	287.786	52.1752	869.106	0	396.423	3480.21	1884.52	278.743	2374.76	2384.87	650.976	3009.91	2475.66	170.854	468.992	46.364	0	146.528
Q05204	1	1	6.64	0.00632623	10.8928	Control 48h	Choline 48h	LAMP1 BOVIN Lysosome associated membrane glycoprotein 1 OS Bos taurus GN LAMP1 PE 1 SV 2	19.0714	77.0243	0	259.834	45.3107	37.1459	1.56233	217.214	0	72.6072	0.846944	275.891	6.34874	20.7292	0	0	0	0	0	0	0	0	0	85.7516	2.58096	0	0.091337	92.7274	5.49748	20.3938	86.9731	0	9.00536	53.292	0	59.4397	81.2112	60.6915	0	275.968	77.7685
Q2TBS3	1	1	7	0.00340483	4.7575	LPS 48h	Choline 48h	CT079 BOVIN Uncharacterized protein C20orf79 homolog OS Bos taurus PE 2 SV 1	30.4793	11.1658	11.7528	28.1584	0	8.05035	0	7.23834	33.2964	0	12.2034	18.5056	21.8066	36.6733	27.5852	0	4.53371	0	9.1379	0	0	15.1638	5.01355	35.7966	0	0	7.17364	10.839	57.0877	110.67	11.1208	63.9008	87.6063	14.2972	54.0732	55.3574	4.96521	14.5616	11.6213	21.4224	12.4907
Q96629	1	1	7.36	0.0393756	2.23313	LPS 48h	Choline 48h	ADEN ADEB2 Adenain OS Bovine adenovirus 2 PE 3 SV 1	119.308	105.47	64.3924	410.143	168.847	117.99	201.161	359.557	46.7395	92.6975	140.499	427.921	142.678	47.3415	40.4742	149.26	60.7297	0	143.698	2.17384	194.739	159.065	177.543	311.943	133.377	427.297	167.189	236.608	607.428	327.329	156.517	404.297	396.703	140.683	410.053	211.177	199.706	240.46	141.694	636.866	305.528
P62803	1	1	6.81	0.00934261	11.6677	LPS 48h	LPS_Choline 48h	H4 BOVIN Histone H4 OS Bos taurus PE 1 SV 2	0	0	0	0.935686	0	2.58903	0	3.86088	3.00918	0	4.71048	3.01087	0	0	4.97536	0	3.79667	1.51085	0	11.3641	0	0	0	4.89803	8.39286	0	0	4.1368	13.0516	0	5.79769	10.9018	0	4.61484	16.4548	36.865	0	1.12934	3.44283	0	0
Q28901	1	1	6.79	4.39065e-06	Infinity	LPS 48h	Control 48h	F263 BOVIN 6 phosphofructo 2 kinase fructose 2 6 bisphosphatase 3 Fragment OS Bos taurus GN PFKFB3	0	0	0	0	0	0	0	0	0	0	0	0	21.7878	0	0	0	0	0	0	0	0	0	0	0	0	0	0	13.5652	44.2651	0	29.5273	67.053	0	26.0909	5.68225	0	0	0	0	0	0
[truncated: 4 more columns]
